# Supplementary material for: Time-Restricted Feeding Extends Healthspan in Female and Lifespan in Male C57BL/6J Mice
Source: bioRxiv. 2025 Oct 23:2025.10.22.683527. Preprint. [Version 1] doi: 10.1101/2025.10.22.683527 (PMC12633347; doi:10.1101/2025.10.22.683527)
Supplement: Supplement 1 [file media-1.xlsx]

## Sheet: Table S1 Survival Statistics
Table S1: Survival Statistics
Day of 25th, 50th, 75th, and 90th percentile bewteen sexes and feeding groups. % Difference from AL control in (). Significant differences as determined by Fischer's exact test colored in green
	Q1	50% (Median)	Q3	90% (Maximum)
Male AL (N=99)	739	818	894.5	980
Male TRF12h (N=78)	755 (2.17%)	838.5 (2.51%)	917 (2.51%)	981.5 (0.153%)
Male TRF08h (N=73)	803 (8.66%)	916 (11.98%)	996.5 (11.40%)	1006.5 (2.70%)
Female AL (N=99)	568	694	791	815
Female TRF12h (N=72)	609 (7.22%)	714.5 (2.95%)	794 (0.38%)	839 (2.94%)
Female TRF08h (N=72)	602 (5.99%)	729 (5.04%)	813 (2.78%)	871 (6.87%)

## Sheet: Table S2 50th percentile
Table S2: Fishers Exact Test for Median Lifespan (contingency table 2x2)
Fischer exact test as proposed by Wang, C., Q. Li, D. T. Redden, R. Weindruch and D. B. Allison (2004). "Statistical methods for testing effects on "maximum lifespan"." Mech Ageing Dev 125(9): 629-632.
Significant results p<0.05, colored in green
50th percentile/Median Lifespan
AL vs TRF	N alive	N dead	Fisher exact test p-value	Significance
Male AL	44	55	0.1312	ns
Male TRF12h	44	34
Male AL	39	60	0.0019	**
Male TRF08h	47	26
Female AL	47	52	0.5373	ns
Female TRF12h	38	34
Female AL	43	56	0.0442	*
Female TRF08h	43	29

## Sheet: Table S3 90th percentile
Table S3: Fishers Exact Test for Maximum Lifespan (contingency table 2x2)
Fischer exact test as proposed by Wang, C., Q. Li, D. T. Redden, R. Weindruch and D. B. Allison (2004). "Statistical methods for testing effects on "maximum lifespan"." Mech Ageing Dev 125(9): 629-632.
Significant results p<0.05, colored in green
90th Percentile/Maximal Lifespan
AL vs TRF	N alive	N dead	Fisher exact test p-value	Significance
Male AL	10	89	>0.9999	ns
Male TRF12h	8	70
Male AL	4	95	0.0038	**
Male TRF08h	13	60
Female AL	8	91	0.4389	ns
Female TRF12h	9	63
Female AL	6	93	0.0683	ns
Female TRF08h	11	61
