# Supplementary material for: Time-Restricted Feeding Extends Healthspan in Female and Lifespan in Male C57BL/6J Mice
Source: bioRxiv. 2025 Oct 23:2025.10.22.683527. Preprint. [Version 1] doi: 10.1101/2025.10.22.683527 (PMC12633347; doi:10.1101/2025.10.22.683527)
Supplement: Supplement 2 [file media-2.xlsx]

## Sheet: Tables S4-6
Table S4: Histology Data by Tally Tallied numbers of mice found with each disease type within each tissue. Total mice shows number of mice that were submitted for necropsy and histopathological analysis. N assessed shows the number that were not autolyzed and able to be analyzed.			AL Female	12h-night-TRF Female	08h-night-TRF Female	AL Male	12h-night-TRF Male	08h-night-TRF Male			Table S5: Histology Data by Percent Percent (%) of N assessed mice found with each disease type sorted by tissue.		AL Female	12h-night-TRF Female	08h-night-TRF Female	AL Male	12h-night-TRF Male	08h-night-TRF Male			Table S6: Histology Data by Top Diseases Percent (%) prevelance of disease types across tissues from N assessed mice sorted by the most commonly identified diseases.		AL Female	12h-night-TRF Female	08h-night-TRF Female	AL Male	12h-night-TRF Male	08h-night-TRF Male
	N able to be assessed (not autolyzed)		96	65	71	98	73	73			N able to be assessed (not autolyzed)		96	65	71	98	73	73			N able to be assessed (not autolyzed)		96	65	71	98	73	73
	N of mice submitted for necropsy		101	72	72	102	74	76			N of mice submitted for necropsy		101	72	72	102	74	76			N of mice submitted for necropsy		101	72	72	102	74	76
	% necropsies performed		0.950495	0.902778	0.986111	0.960784	0.986486	0.960526			% necropsies performed		0.950495	0.902778	0.986111	0.960784	0.986486	0.960526			% necropsies performed		0.950495	0.902778	0.986111	0.960784	0.986486	0.960526
	Liver	Hepatocellular adenoma	3	5	9	14	11	8			Liver	Hepatocellular adenoma	3.125	7.69231	12.6761	14.2857	15.0685	10.9589			Carcinoma	Liver	6.25	3.07692	9.85915	26.5306	26.0274	19.1781
		Arteritis	0	1	0	0	0	0				Arteritis	0	1.53846	0	0	0	0				Lung	0	1.53846	1.40845	17.3469	16.4384	13.6986
		Cyst	0	1	0	3	2	0				Cyst	0	1.53846	0	3.06122	2.73973	0				Lung (Metastasis from Liver)	0	1.53846	0	0	1.36986	1.36986
		Fibrosis	1	0	0	1	0	0				Fibrosis	1.04167	0	0	1.02041	0	0				Lung (Metastasis from Harderian Gland)	0	0	0	0	0	0
		Hemangioma	0	0	0	0	1	0				Hemangioma	0	0	0	0	1.36986	0				Adrenal Gland	0	0	0	7.14286	4.10959	10.9589
		Hemangiosarcoma	1	0	0	4	0	1				Hemangiosarcoma	1.04167	0	0	4.08163	0	1.36986				Spleen (Metastasis from Adrenal Gland)	0	0	0	0	0	1.36986
		Hemorrage (associated with cancer, HCC or HS)	0	0	0	3	1	0				Hemorrage (associated with cancer, HCC or HS)	0	0	0	3.06122	1.36986	0				Harderian Gland/Eye	2.08333	1.53846	0	5.10204	1.36986	0
		Amyloidosis	0	0	0	0	0	1				Amyloidosis	0	0	0	0	0	1.36986				Kidney	0	0	0	1.02041	1.36986	0
		Hepatocellular carcinoma (HCC)	6	2	7	26	19	14				Hepatocellular carcinoma (HCC)	6.25	3.07692	9.85915	26.5306	26.0274	19.1781				Intestines	0	1.53846	0	0	0	0
		Histiocytic sarcoma (HS)	8	8	5	19	22	23				Histiocytic sarcoma (HS)	8.33333	12.3077	7.04225	19.3878	30.137	31.5068			Histiocytic Sarcoma	Liver	8.33333	12.3077	7.04225	19.3878	30.137	31.5068
		Lymphoid hyperplasia	0	0	1	0	0	0				Lymphoid hyperplasia	0	0	1.40845	0	0	0				Lung	1.04167	3.07692	1.40845	11.2245	8.21918	15.0685
		Infiltration (inflammatory cells)	0	1	0	0	0	0				Infiltration (inflammatory cells)	0	1.53846	0	0	0	0				Kidney	0	0	2.8169	0	1.36986	1.36986
		Lipidosis	7	1	4	5	8	3				Lipidosis	7.29167	1.53846	5.6338	5.10204	10.9589	4.10959				Adrenal Gland	0	0	0	0	0	1.36986
		Lymphoma	4	2	4	2	1	0				Lymphoma	4.16667	3.07692	5.6338	2.04082	1.36986	0				Spleen	0	10.7692	4.22535	9.18367	15.0685	19.1781
		Mineralization	0	0	1	0	0	0				Mineralization	0	0	1.40845	0	0	0				Heart	0	0	0	0	0	1.36986
		Peritonitis	0	0	1	0	0	0				Peritonitis	0	0	1.40845	0	0	0				Lymph Nodes	0	1.53846	1.40845	0	4.10959	0
		Soft tissue sarcoma	1	0	0	0	1	0				Soft tissue sarcoma	1.04167	0	0	0	1.36986	0				Spine	3.125	3.07692	5.6338	0	0	1.36986
		Necrosis	2	2	5	10	7	3				Necrosis	2.08333	3.07692	7.04225	10.2041	9.58904	4.10959				Pancreas	0	0	0	0	0	1.36986
		Neoplasia (no histology)	0	0	0	1	0	0				Neoplasia (no histology)	0	0	0	1.02041	0	0				Testis	0	0	0	0	0	1.36986
		Mesothelioma	0	0	0	1	0	0				Mesothelioma	0	0	0	1.02041	0	0			Soft Tissue Sarcoma	Liver	1.04167	0	0	0	1.36986	0
		Telangiectasia	1	0	0	0	0	0				Telangiectasia	1.04167	0	0	0	0	0				Spleen	0	0	0	0	1.36986	0
	Lung	Acidophilic macrophage pneumonia	10	7	10	30	20	13			Lung	Acidophilic macrophage pneumonia	10.4167	10.7692	14.0845	30.6122	27.3973	17.8082				Lymph Nodes	1.04167	0	0	0	0	0
		Bronchoalveolar carcinoma	0	1	1	17	12	10				Bronchoalveolar carcinoma	0	1.53846	1.40845	17.3469	16.4384	13.6986				Head	1.04167	0	0	0	0	0
		Bronchoalveolar adenoma	1	0	1	16	22	23				Bronchoalveolar adenoma	1.04167	0	1.40845	16.3265	30.137	31.5068				Mesentary Region	0	0	0	1.02041	1.36986	0
		Harderian gland carcinoma metastasis	0	0	0	0	0	0				Harderian gland carcinoma metastasis	0	0	0	0	0	0				Inguinal Region	0	0	0	0	1.36986	0
		HCC metastasis	0	1	0	0	1	1				HCC metastasis	0	1.53846	0	0	1.36986	1.36986				Seminal Vesicles	0	0	0	0	1.36986	1.36986
		Hemorrhage	0	2	2	2	0	0				Hemorrhage	0	3.07692	2.8169	2.04082	0	0			Osteosarcoma	Spine	0	0	1.40845	0	0	0
		Histiocytic sarcoma	1	2	1	11	6	11				Histiocytic sarcoma	1.04167	3.07692	1.40845	11.2245	8.21918	15.0685			Hemangiosarcoma	Liver	1.04167	0	0	4.08163	0	1.36986
		Histiocytosis	0	0	0	0	0	1				Histiocytosis	0	0	0	0	0	1.36986				Kidney	0	0	0	1.02041	0	0
		Lymphoma	3	0	3	1	1	0				Lymphoma	3.125	0	4.22535	1.02041	1.36986	0				Spleen	1.04167	0	0	0	0	1.36986
		Necrosis (associated with neoplasia)	0	0	0	0	0	1				Necrosis (associated with neoplasia)	0	0	0	0	0	1.36986				Mesentary Region	0	0	0	1.02041	0	0
		Neoplasia (no histology)	0	0	0	0	3	0				Neoplasia (no histology)	0	0	0	0	4.10959	0			Leiomyosarcoma	Urinary Bladder	0	1.53846	0	0	0	0
	Kidney	Carcinoma	0	0	0	1	1	0			Kidney	Carcinoma	0	0	0	1.02041	1.36986	0			Lymphoma	Liver	4.16667	3.07692	5.6338	2.04082	1.36986	0
		Amyloidosis	8	5	5	11	2	5				Amyloidosis	8.33333	7.69231	7.04225	11.2245	2.73973	6.84932				Lung	3.125	0	4.22535	1.02041	1.36986	0
		Arteritis	0	2	0	1	0	0				Arteritis	0	3.07692	0	1.02041	0	0				Kidney	2.08333	1.53846	8.4507	1.02041	1.36986	0
		Cyst	0	0	0	1	0	3				Cyst	0	0	0	1.02041	0	4.10959				Adrenal Gland	1.04167	0	0	0	0	0
		Fibrosis (associated with nephritis or cyst)	1	1	0	0	0	1				Fibrosis (associated with nephritis or cyst)	1.04167	1.53846	0	0	0	1.36986				Spleen	4.16667	3.07692	7.04225	2.04082	1.36986	0
		Glomerulonephritis	80	52	56	34	27	27				Glomerulonephritis	83.3333	80	78.8732	34.6939	36.9863	36.9863				Heart	0	0	0	1.02041	0	0
		Histiocytic sarcoma	0	0	2	0	1	1				Histiocytic sarcoma	0	0	2.8169	0	1.36986	1.36986				Lymph Nodes	8.33333	4.61538	8.4507	5.10204	1.36986	0
		Hemangiosarcoma	0	0	0	1	0	0				Hemangiosarcoma	0	0	0	1.02041	0	0				Brain	0	0	0	1.02041	0	0
		Hydronephrosis	1	0	1	0	1	0				Hydronephrosis	1.04167	0	1.40845	0	1.36986	0				Thymus	4.16667	3.07692	2.8169	1.02041	0	0
		Lymphoid Infiltration	2	0	1	0	0	0				Lymphoid Infiltration	2.08333	0	1.40845	0	0	0				Pancreas	0	0	1.40845	0	0	0
		Interstitial inflammation	0	2	0	0	0	0				Interstitial inflammation	0	3.07692	0	0	0	0				Abdomen	0	0	0	0	0	1.36986
		Lymphoma	2	1	6	1	1	0				Lymphoma	2.08333	1.53846	8.4507	1.02041	1.36986	0				Mesentary Region	4.16667	0	2.8169	3.06122	0	0
		Mineralization	11	11	7	2	1	1				Mineralization	11.4583	16.9231	9.85915	2.04082	1.36986	1.36986				Salivary Glands	1.04167	0	0	0	0	0
		Neoplasia (no histology)	0	0	0	1	0	0				Neoplasia (no histology)	0	0	0	1.02041	0	0				Intestines	0	0	0	1.02041	0	1.36986
		Necrosis	0	0	0	0	1	1				Necrosis	0	0	0	0	1.36986	1.36986				Uterus	2.08333	1.53846	0	0	0	0
		Uremia	0	0	0	0	2	1				Uremia	0	0	0	0	2.73973	1.36986				Ovary	1.04167	1.53846	0	0	0	0
		Mesothelioma	0	0	0	1	0	0				Mesothelioma	0	0	0	1.02041	0	0			Adenoma	Liver	3.125	7.69231	12.6761	14.2857	15.0685	10.9589
	Adrenal gland	Adrenocortical carcinoma	0	0	0	7	3	8			Adrenal gland	Adrenocortical carcinoma	0	0	0	7.14286	4.10959	10.9589				Lung	1.04167	0	1.40845	16.3265	30.137	31.5068
		Adrenocortical adenoma	0	0	0	7	3	10				Adrenocortical adenoma	0	0	0	7.14286	4.10959	13.6986				Adrenal Gland	0	0	0	7.14286	4.10959	13.6986
		Histiocytic Sarcoma	0	0	0	0	0	1				Histiocytic Sarcoma	0	0	0	0	0	1.36986				Pituitary Gland/Brain	2.08333	0	2.8169	1.02041	0	0
		Necrosis (Adrenal Gland)	0	0	0	0	0	1				Necrosis (Adrenal Gland)	0	0	0	0	0	1.36986				Harderian Gland/Eye	0	0	0	0	0	1.36986
		Lymphoma	1	0	0	0	0	0				Lymphoma	1.04167	0	0	0	0	0			Hemangioma	Liver	0	0	0	0	1.36986	0
	Spleen	Amyloidosis	0	0	0	0	1	1			Spleen	Amyloidosis	0	0	0	0	1.36986	1.36986				Spleen	1.04167	0	0	0	0	0
		Adrenocortical carcinoma metastasis	0	0	0	0	0	1				Adrenocortical carcinoma metastasis	0	0	0	0	0	1.36986			Unidentified Neoplasms	Liver	0	0	0	1.02041	0	0
		Ectopic	0	0	0	0	0	1				Ectopic	0	0	0	0	0	1.36986				Lung	0	0	0	0	4.10959	0
		Hemangiosarcoma	1	0	0	0	0	1				Hemangiosarcoma	1.04167	0	0	0	0	1.36986				Kidney	0	0	0	1.02041	0	0
		Hemangioma	1	0	0	0	0	0				Hemangioma	1.04167	0	0	0	0	0				Heart	0	1.53846	0	0	0	0
		Histiocytic sarcoma	0	7	3	9	11	14				Histiocytic sarcoma	0	10.7692	4.22535	9.18367	15.0685	19.1781				Mesentary Region	2.08333	0	1.40845	0	1.36986	2.73973
		Lymphoid hyperplasia	1	0	1	0	0	0				Lymphoid hyperplasia	1.04167	0	1.40845	0	0	0			Lipidosis	Liver	7.29167	1.53846	5.6338	5.10204	10.9589	4.10959
		Lymphoma	4	2	5	2	1	0				Lymphoma	4.16667	3.07692	7.04225	2.04082	1.36986	0			Acidophilic Macrophage Pneumonia	Lung	10.4167	10.7692	14.0845	30.6122	27.3973	17.8082
		Peritonitis	0	0	1	0	0	0				Peritonitis	0	0	1.40845	0	0	0			Glomerulonephritis	Kidney	83.3333	80	78.8732	34.6939	36.9863	36.9863
		Soft tissue sarcoma	0	0	0	0	1	0				Soft tissue sarcoma	0	0	0	0	1.36986	0			Myocarditis	Heart	4.16667	4.61538	1.40845	3.06122	0	2.73973
	Heart	Amyloidosis	0	0	0	0	1	1			Heart	Amyloidosis	0	0	0	0	1.36986	1.36986			Ulcerative Dermatitis	Skin	27.0833	26.1538	14.0845	3.06122	5.47945	8.21918
		Arteritis	1	2	0	0	1	0				Arteritis	1.04167	3.07692	0	0	1.36986	0			Amyloidosis	Kidney	8.33333	7.69231	7.04225	11.2245	2.73973	6.84932
		Infiltration (mixed inflammatory cells)	2	2	1	0	0	0				Infiltration (mixed inflammatory cells)	2.08333	3.07692	1.40845	0	0	0				Spleen	0	0	0	0	1.36986	1.36986
		Fibrosis	0	0	0	1	0	1				Fibrosis	0	0	0	1.02041	0	1.36986				Heart	0	0	0	0	1.36986	1.36986
		Histiocytic sarcoma	0	0	0	0	0	1				Histiocytic sarcoma	0	0	0	0	0	1.36986			Mineralization	Liver	0	0	1.40845	0	0	0
		Lymphoma	0	0	0	1	0	0				Lymphoma	0	0	0	1.02041	0	0				Kidney	11.4583	16.9231	9.85915	2.04082	1.36986	1.36986
		Mineralization	4	3	2	4	1	0				Mineralization	4.16667	4.61538	2.8169	4.08163	1.36986	0				Heart	4.16667	4.61538	2.8169	4.08163	1.36986	0
		Myocarditis	4	3	1	3	0	2				Myocarditis	4.16667	4.61538	1.40845	3.06122	0	2.73973				Brain	0	1.53846	0	0	0	0
		Neoplasia	0	1	0	0	0	0				Neoplasia	0	1.53846	0	0	0	0			Arteritis	Liver	0	1.53846	0	0	0	0
		Thrombus	1	1	0	0	0	1				Thrombus	1.04167	1.53846	0	0	0	1.36986				Kidney	0	3.07692	0	1.02041	0	0
	Lymph nodes	Histiocytic sarcoma	0	1	1	0	3	0			Lymph nodes	Histiocytic sarcoma	0	1.53846	1.40845	0	4.10959	0				Heart	1.04167	3.07692	0	0	1.36986	0
		Hemorrhage	0	0	0	2	0	0				Hemorrhage	0	0	0	2.04082	0	0				Brain	1.04167	7.69231	1.40845	0	1.36986	1.36986
		Lymphoid hyperplasia	0	0	2	0	0	1				Inflamed	0	0	2.8169	0	0	1.36986				Head	2.08333	4.61538	1.40845	2.04082	1.36986	2.73973
		Soft tissue sarcoma	1	0	0	0	0	0				Soft tissue sarcoma	1.04167	0	0	0	0	0				Spine	0	0	1.40845	0	0	0
		Lymphoma	8	3	6	5	1	0				Lymphoma	8.33333	4.61538	8.4507	5.10204	1.36986	0				Mesentary Region	0	1.53846	0	0	0	0
	Brain	Arteritis	1	5	1	0	1	1			Brain	Arteritis	1.04167	7.69231	1.40845	0	1.36986	1.36986			Cyst	Liver	0	1.53846	0	3.06122	2.73973	0
		Pituitary gland adenoma	2	0	2	1	0	0				Pituitary gland adenoma	2.08333	0	2.8169	1.02041	0	0				Kidney	0	0	0	1.02041	0	4.10959
		Pituitary gland hyperplasia	0	0	1	0	0	0				Pituitary gland hyperplasia	0	0	1.40845	0	0	0				Pancreas	0	0	1.40845	1.02041	1.36986	0
		Infiltration (mixed inflammatory cells)	0	2	0	0	0	0				Infiltration (mixed inflammatory cells)	0	3.07692	0	0	0	0				Uterus	1.04167	0	0	0	0	0
		Infiltration (lymphocytes)	0	0	1	0	0	0				Infiltration (lymphocytes)	0	0	1.40845	0	0	0				Ovary	7.29167	4.61538	5.6338	0	0	0
		Leptomeningeal squamous cyst	0	1	0	0	0	0				Leptomeningeal squamous cyst	0	1.53846	0	0	0	0			Necrosis	Liver	2.08333	3.07692	7.04225	10.2041	9.58904	4.10959
		Lymphoma	0	0	0	1	0	0				Lymphoma	0	0	0	1.02041	0	0				Lung	0	0	0	0	0	1.36986
		Malacia	0	0	0	1	0	0				Malacia	0	0	0	1.02041	0	0				Kidney	0	0	0	0	1.36986	1.36986
		Meningioma	1	0	1	0	0	0				Meningioma	1.04167	0	1.40845	0	0	0				Pancreas	0	0	0	1.02041	0	0
		Mineralization	0	1	0	0	0	0				Mineralization	0	1.53846	0	0	0	0				Seminal Vesicles	0	0	0	1.02041	0	0
	Thymus	Lymphoma	4	2	2	1	0	0			Thymus	Lymphoma	4.16667	3.07692	2.8169	1.02041	0	0			Fibrosis	Liver	1.04167	0	0	1.02041	0	0
	Eye	Harderian gland carcinoma	2	1	0	5	1	0			Eye	Harderian gland carcinoma	2.08333	1.53846	0	5.10204	1.36986	0				Kidney	1.04167	1.53846	0	0	0	1.36986
		Harderian gland adenoma	0	0	0	0	0	1				Harderian gland adenoma	0	0	0	0	0	1.36986			Prolapse	Vulva	1.04167	0	0	0	0	0
	Skin	Hyperkeratosis	0	0	0	1	0	0			Skin	Hyperkeratosis	0	0	0	1.02041	0	0				Penis	0	0	0	1.02041	4.10959	8.21918
		Hair Follicle Tumor	0	0	0	1	0	0				Hair Follicle Tumor	0	0	0	1.02041	0	0				Rectum	6.25	3.07692	8.4507	0	0	0
		Infiltration (mixed inflammatory cells)	0	0	0	0	2	0				Infiltration (mixed inflammatory cells)	0	0	0	0	2.73973	0			Average Incidence of Top Diseases		2.67066	2.74959	2.727	2.97438	3.10405	3.11862
		Ulcerative dermatitis	26	17	10	3	4	6				Ulcerative dermatitis	27.0833	26.1538	14.0845	3.06122	5.47945	8.21918
	Spine	Disc protrusion	0	0	1	0	0	0			Spine	Disc protrusion	0	0	1.40845	0	0	0
		Osteosarcoma	0	0	1	0	0	0				Osteosarcoma	0	0	1.40845	0	0	0
		Histiocytic sarcoma	3	2	4	0	0	1				Histiocytic sarcoma	3.125	3.07692	5.6338	0	0	1.36986
		Arteritis	0	0	1	0	0	0				Arteritis	0	0	1.40845	0	0	0
	Pancreas	Atrophy	0	0	1	0	0	0			Pancreas	Atrophy	0	0	1.40845	0	0	0
		Cyst	0	0	1	1	1	0				Cyst	0	0	1.40845	1.02041	1.36986	0
		Infiltration (mononuclear cells)	0	0	1	0	0	0				Infiltration (mononuclear cells)	0	0	1.40845	0	0	0
		Mesothelioma	0	0	0	1	0	1				Mesothelioma	0	0	0	1.02041	0	1.36986
		Necrosis	0	0	0	1	0	0				Necrosis	0	0	0	1.02041	0	0
		Lymphoma	0	0	1	0	0	0				Lymphoma	0	0	1.40845	0	0	0
		Pancreatitis	0	1	0	0	0	0				Pancreatitis	0	1.53846	0	0	0	0
		Steatitis	0	0	0	1	0	0				Steatitis	0	0	0	1.02041	0	0
		Histiocytic sarcoma	0	0	0	0	0	1				Histiocytic sarcoma	0	0	0	0	0	1.36986
	Head	Arteritis	2	3	1	2	1	2			Head	Arteritis	2.08333	4.61538	1.40845	2.04082	1.36986	2.73973
		Soft tissue sarcoma	1	0	0	0	0	0				Soft tissue sarcoma	1.04167	0	0	0	0	0
	Abdominal Cavity	Mesothelioma	0	0	0	1	0	1			Abdominal Cavity	Mesothelioma	0	0	0	1.02041	0	1.36986
		Lymphoma	0	0	0	0	0	1				Lymphoma	0	0	0	0	0	1.36986
	Mesentary Region	Arteritis	0	1	0	0	0	0			Mesentary Region	Arteritis	0	1.53846	0	0	0	0
		Lymphoma (in Fat)	4	0	2	3	0	0				Lymphoma (in Fat)	4.16667	0	2.8169	3.06122	0	0
		Hemangiosarcoma (in Fat)	0	0	0	1	0	0				Hemangiosarcoma (in Fat)	0	0	0	1.02041	0	0
		Soft tissue sarcoma (in Fat)	0	0	0	1	1	0				Soft tissue sarcoma (in Fat)	0	0	0	1.02041	1.36986	0
		Mass (Inspissated Fat/Unknown Mass)	2	0	1	0	1	2				Mass (Inspissated Fat/Unknown Mass)	2.08333	0	1.40845	0	1.36986	2.73973
	Inguinal region	Soft tissue sarcoma	0	0	0	0	1	0			Inguinal region	Soft tissue sarcoma	0	0	0	0	1.36986	0
	Salivary Glands	Lymphoma	1	0	0	0	0	0			Salivary Glands	Lymphoma	1.04167	0	0	0	0	0
	Intestines	Carcinoma	0	1	0	0	0	0			Intestines	Carcinoma	0	1.53846	0	0	0	0
		Ileum	0	0	1	0	0	0				Ileum	0	0	1.40845	0	0	0
		Lymphoma	0	0	0	1	0	1				Lymphoma	0	0	0	1.02041	0	1.36986
		Peritonitis	0	0	0	1	0	0				Peritonitis	0	0	0	1.02041	0	0
	Seminal vesicles	Expanded by eosinophilic material	0	0	0	4	3	0			Seminal vesicles	Expanded by eosinophilic material	0	0	0	4.08163	4.10959	0
		Hemorrhage	0	0	0	2	2	1				Hemorrhage	0	0	0	2.04082	2.73973	1.36986
		Hernia	0	0	0	1	0	0				Hernia	0	0	0	1.02041	0	0
		Necrosis	0	0	0	1	0	0				Necrosis	0	0	0	1.02041	0	0
		Mesothelioma	0	0	0	1	0	0				Mesothelioma	0	0	0	1.02041	0	0
		Vesiculitis	0	0	0	2	0	2				Vesiculitis	0	0	0	2.04082	0	2.73973
		Soft tissue sarcoma	0	0	0	0	1	1				Soft tissue sarcoma	0	0	0	0	1.36986	1.36986
		Carcinoma	0	0	0	0	1	0				Carcinoma	0	0	0	0	1.36986	0
	Testis	Histiocytic sarcoma	0	0	0	0	0	1			Testis	Histiocytic sarcoma	0	0	0	0	0	1.36986
	Vulva	Prolapse	1	0	0	0	0	0			Vulva	Prolapse	1.04167	0	0	0	0	0
	Penis	Prolapse	0	0	0	1	3	6			Penis	Prolapse	0	0	0	1.02041	4.10959	8.21918
	Uterus	Endometrial Cysts	1	0	0	0	0	0			Uterus	Endometrial Cysts	1.04167	0	0	0	0	0
		Hyperplasia	2	2	1	0	0	0				Hyperplasia	2.08333	3.07692	1.40845	0	0	0
		Lymphoma	2	1	0	0	0	0				Lymphoma	2.08333	1.53846	0	0	0	0
	Urethra	Blockage (Cystitis)	0	0	0	8	8	16			Urethra	Blockage (Cystitis)	0	0	0	8.16327	10.9589	21.9178
	Ovary	Cyst	7	3	4	0	0	0			Ovary	Cyst	7.29167	4.61538	5.6338	0	0	0
		Hematoma	1	0	0	0	0	0				Hematoma	1.04167	0	0	0	0	0
		Lymphoma	1	1	0	0	0	0				Lymphoma	1.04167	1.53846	0	0	0	0
	Prepuce	Eosinophilic Proteinaceous material	0	0	0	1	0	0			Prepuce	Eosinophilic Proteinaceous material	0	0	0	1.02041	0	0
	Perineum	Hernia	1	0	0	0	0	0			Perineum	Hernia	1.04167	0	0	0	0	0
	Urinary bladder	Leiomyosarcoma	0	1	0	0	0	0			Urinary bladder	Leiomyosarcoma	0	1.53846	0	0	0	0
	Rectum	Prolapse	6	2	6	0	0	0			Rectum	Prolapse	6.25	3.07692	8.4507	0	0	0
	Stomach	Infiltration (mixed inflammatory cells)	0	0	0	0	0	1			Stomach	Infiltration (mixed inflammatory cells)	0	0	0	0	0	1.36986
		Myotic Gastritis	0	1	0	0	0	0				Myotic Gastritis	0	1.53846	0	0	0	0
		Hyperkeratosis	1	0	0	0	0	0				Hyperkeratosis	1.04167	0	0	0	0	0
		Gastric ulceration	0	1	0	0	0	1				Gastric ulceration	0	1.53846	0	0	0	1.36986
	Teeth	Maloclussion	0	0	0	0	2	1			Teeth	Maloclussion	0	0	0	0	2.73973	1.36986
	Tail	Hemangioma	0	0	0	0	1	0			Tail	Hemangioma	0	0	0	0	1.36986	0
											Average Incidence of any Disease		1.74753	1.86235	1.86249	2.0811	2.12689	2.21702
